# Supplementary material for: Ethanol extract of the mushroom Coprinus comatus exhibits antidiabetic and antioxidant activities in streptozotocin-induced diabetic rats
Source: Pharm Biol. 2022 Jun 8;60(1):1126–36. doi: 10.1080/13880209.2022.2074054 (PMC9186368; doi:10.1080/13880209.2022.2074054)
Supplement: Supplemental Material [file IPHB_A_2074054_SM5874.zip]

Archive with 4 entries (4 files):
- Quercetin_Result_Analysis_Ethanol_Extract.pdf
- Rutin_Result_Analysis_Ethanol_Extract.pdf
- Vitamin_C_Result_Analysis_Ethanol_Extract.pdf
- Vitamin_E_Result_Analysis_Ethanol_Extract.pdf
